# Supplementary material for: Machine Learning Model Development for Malignant Prostate Lesion Prediction Using Texture Analysis Features from Ultrasound Shear-Wave Elastography
Source: Cancers (Basel). 2025 Apr 18;17(8):1358. doi: 10.3390/cancers17081358 (PMC12026400; doi:10.3390/cancers17081358)
Supplement: Supplementary file 1 [file cancers-17-01358-s001.zip]

Archive with 1 entries (1 files):
- cancers-3517386-supplementary.pdf
